# Supplementary material for: Mucociliary Wnt signaling promotes cilia biogenesis and beating
Source: Nat Commun. 2023 Mar 6;14:1259. doi: 10.1038/s41467-023-36743-2 (PMC9988884; doi:10.1038/s41467-023-36743-2)
Supplement: Supplementary file 22 — Source Data [file 41467_2023_36743_MOESM22_ESM.xlsx]

## Sheet: Fig. 1c
Fig. 1c: Tracking of cilia-driven embryo movements						STATISTICS:
Embryo #	Co Mo	ccny/l1 Mo	lrp6 Mo	-catenin Mo		Table Analyzed	Data 1		Table Analyzed	Data 1		Table Analyzed	Data 1
1	11.1487	0.452622	7.65048	40.0612
2	19.6278	2.55233	0.258984	74.2583		Column B	ccny/l1 Mo		Column C	lrp6 Mo		Column D	β-catenin Mo
3	19.836	16.0637	0	25.3679		vs.	vs,		vs.	vs,		vs.	vs,
4	20.6204	19.1031	5.64758	27.98		Column A	Co Mo		Column A	Co Mo		Column A	Co Mo
5	15.1897	21.8115	0.640104	31.442
6	7.34178	15.7692	1.23375	21.5338		Unpaired t test			Unpaired t test			Unpaired t test
7	22.2786	0	4.30167	34.7749		P value	<0,0001		P value	<0,0001		P value	0.5162
8	49.7025	0	0.32373	18.9044		P value summary	****		P value summary	****		P value summary	ns
9	22.1201	0	9.67352	41.7078		Significantly different (P < 0.05)?	Yes		Significantly different (P < 0.05)?	Yes		Significantly different (P < 0.05)?	No
10	29.4879	0.882186	0.194238	54.7864		One- or two-tailed P value?	Two-tailed		One- or two-tailed P value?	Two-tailed		One- or two-tailed P value?	Two-tailed
11	4.56369	0.825999	0.064746	9.93254		t, df	t=8,630, df=77		t, df	t=9,399, df=77		t, df	t=0,6522, df=78
12	23.0308	14.1989	0	24.2824
13	31.6951	6.34664	0	18.4643		How big is the difference?			How big is the difference?			How big is the difference?
14	12.5759	0	0	26.2377		Mean of column A	28.78		Mean of column A	28.78		Mean of column A	28.78
15	20.8516	0.064746	9.64646	23.6364		Mean of column B	5.539		Mean of column C	3.882		Mean of column D	26.49
16	14.4965	4.93466	20.4929	25.283		Difference between means (B - A) ± SEM	-23,24 ± 2,693		Difference between means (C - A) ± SEM	-24,89 ± 2,649		Difference between means (D - A) ± SEM	-2,287 ± 3,506
17	22.9353	0.349521	3.25927	23.2629		95% confidence interval	-28,60 to -17,88		95% confidence interval	-30,17 to -19,62		95% confidence interval	-9,267 to 4,693
18	20.7045	1.43748	14.3048	21.4115		R squared (eta squared)	0.4917		R squared (eta squared)	0.5343		R squared (eta squared)	0.005424
19	9.81696	1.34135	2.14829	17.9736
20	21.8233	28.9705	3.08257	12.1033		F test to compare variances			F test to compare variances			F test to compare variances
21	36.8929	0.298191	0.144777	11.7571		F, DFn, Dfd	4,312, 39, 38		F, DFn, Dfd	5,232, 39, 38		F, DFn, Dfd	1,132, 39, 39
22	41.0314	0.744098	0.129492	0.996981		P value	<0,0001		P value	<0,0001		P value	0.6997
23	40.5278	5.15084	0.156312	27.3459		P value summary	****		P value summary	****		P value summary	ns
24	23.7443	0.876489	0.129492	27.8416		Significantly different (P < 0.05)?	Yes		Significantly different (P < 0.05)?	Yes		Significantly different (P < 0.05)?	No
25	37.5195	1.0518	0.258984	0.648741
26	42.4136	1.46278	0.312624	38.4064		Data analyzed			Data analyzed			Data analyzed
27	19.6661	4.72133	0.064746	27.4079		Sample size, column A	40		Sample size, column A	40		Sample size, column A	40
28	6.05443	0.844848	1.17046	0.258984		Sample size, column B	39		Sample size, column C	39		Sample size, column D	40
29	42.8575	0.258984	0.129492	16.1556
30	21.5789	10.9952	0.274269	18.9701
31	42.3174	12.3144	11.6357	48.3072
32	51.3874	8.46914	0.129492	48.8381
33	53.1217	3.72808	14.0135	44.204
34	39.6913	0.468507	2.33776	24.477
35	51.539	0.689565	30.6177	47.2706
36	22.4011	1.20967	0.32373	20.1682
37	49.5853	17.0541	6.21326	37.4793
38	16.4061	6.30274	0.442113	41.4393
39	62.0805	4.26758	0	3.98016
40	50.3847			0.221058
MEAN	28.7762	5.53879	3.88223	26.4895

## Sheet: Fig. 1f
Fig. 1f: MCC morphology upon Morpholin KD								STATISTICS:
Embryo #		Co Mo	ccny/l1 Mo	lrp6 Mo	-catenin Mo	wnt8DN		Table Analyzed	Data 1				Table Analyzed	Data 1				Table Analyzed	Data 1				Table Analyzed	Data 1
1	Normal	32	3	0	40	0
	Defect	2	44	30	4	9		Chi-square					Chi-square					Chi-square					Chi-square
								Chi-square, df	373,2, 1				Chi-square, df	271,4, 1				Chi-square, df	8,509, 1				Chi-square, df	164,8, 1
2	Normal	28	7	4	18	6		P value	< 0,0001				P value	< 0,0001				P value	0.0035				P value	< 0,0001
	Defect	0	33	32	8	7		P value summary	***				P value summary	***				P value summary	**				P value summary	***
								One- or two-sided	Two-sided				One- or two-sided	Two-sided				One- or two-sided	Two-sided				One- or two-sided	Two-sided
3	Normal	31	6	6	26	2		Statistically significant? (alpha<0.05)	Yes				Statistically significant? (alpha<0.05)	Yes				Statistically significant? (alpha<0.05)	Yes				Statistically significant? (alpha<0.05)	Yes
	Defect	0	38	22	2	10
								Data analyzed	Co Mo	ccny/l1 Mo	Total		Data analyzed	Co Mo	lrp6 Mo	Total		Data analyzed	Co Mo	-catenin Mo	Total		Data analyzed	Co Mo	wnt8DN	Total
4	Normal	17	4	2	5	0		Normal	238	27	265		Normal	238	60	298		Normal	238	97	335		Normal	238	33	271
	Defect	2	16	15	9	11		Defect	30	285	315		Defect	30	243	273		Defect	30	28	58		Defect	30	99	129
								Total	268	312	580		Total	268	303	571		Total	268	125	393		Total	268	132	400
5	Normal	10	1	9	8	8
	Defect	12	18	17	5	9
6	Normal	15	0	14		4
	Defect	3	28	3		7
7	Normal	16	0	0		3
	Defect	3	16	21		21
8	Normal	12	2	2		5
	Defect	0	24	19		11
9	Normal	10	1	14		5
	Defect	0	46	14		14
10	Normal	28	3	3
	Defect	2	22	38
11	Normal	26		6
	Defect	4		32
12	Normal	13
	Defect	2
	TOTAL	268	312	303	125	132
	Normal	238	27	60	97	33
	Defect	30	285	243	28	99

## Sheet: Fig. 1h
Fig. 1h: MCC morphology upon Mo KD +/- BIO		DMSO					BIO				STATISTICS:
Embryo #	Exp. I	Co Mo	ccny/l1 Mo	lrp6 Mo			Co Mo	ccny/l1 Mo	lrp6 Mo		Table Analyzed	Data 1				Table Analyzed	Data 1				Table Analyzed	Data 1
1	Normal	20	4	9		Normal	16	10	21
	Defect	1	18	11		Defect	5	6	5		Chi-square					Chi-square					Chi-square
											Chi-square, df	6,126, 1				Chi-square, df	111,6, 1				Chi-square, df	37,63, 1
2	Normal	23	11	4		Normal	15	8	6		P value	0.0133				P value	< 0,0001				P value	< 0,0001
	Defect	0	17	12		Defect	5	7	11		P value summary	*				P value summary	***				P value summary	***
											One- or two-sided	Two-sided				One- or two-sided	Two-sided				One- or two-sided	Two-sided
3	Normal	22	3	9		Normal		13			Statistically significant? (alpha<0.05)	Yes				Statistically significant? (alpha<0.05)	Yes				Statistically significant? (alpha<0.05)	Yes
	Defect	0	22	10		Defect		7
											Data analyzed	Co Mo (DMSO)	Co Mo (BIO)	Total		Data analyzed	ccny/l1 Mo (DMSO)	ccny/l1 Mo (BIO)	Total		Data analyzed	lrp6 Mo (DMSO)	lrp6 Mo (BIO)	Total
4	Normal	21	2			Normal		9			Normal	283	117	400		Normal	47	165	212		Normal	78	125	203
	Defect	0	25			Defect		8			Defect	28	24	52		Defect	258	125	383		Defect	150	70	220
											Total	311	141	452		Total	305	290	595		Total	228	195	423
5	Normal	20	7			Normal		10
	Defect	5	19			Defect		4
6						Normal		14
						Defect		8
	Exp. II
7	Normal	17	3	6		Normal	11	16	9
	Defect	0	17	15		Defect	6	10	6
8	Normal	14	2	1		Normal	10	13	9
	Defect	1	19	18		Defect	0	9	5
9	Normal	14	8	10		Normal	17	14	22
	Defect	1	14	5		Defect	1	3	0
10	Normal	15	1	11		Normal	18	9	17
	Defect	0	19	5		Defect	0	9	0
11	Normal	18	0	6		Normal		11	9
	Defect	5	18	6		Defect		8	6
12	Normal	20		2		Normal
	Defect	1		13		Defect
13	Normal	21		6
	Defect	2		9
	Exp. III
14	Normal	12	0	7		Normal	7	0	0
	Defect	3	19	14		Defect	1	13	13
15	Normal	11	0	0		Normal	5	13	6
	Defect	1	12	13		Defect	2	9	8
16	Normal	2	1	5		Normal	8	5	5
	Defect	8	18	12		Defect	4	13	14
17	Normal	16	1	2		Normal	10	3	11
	Defect	0	10	7		Defect	0	3	0
18	Normal	17	4			Normal		17	10
	Defect	0	11			Defect		8	2
	TOTAL	311	305	228			141	290	195
	Normal	283	47	78			117	165	125
	Defect	28	258	150			24	125	70

## Sheet: Fig. 2d
Fig. 2d: MCC morphology upon Mo KD +/- OA		DMSO					OA (10 nM)				STATISTICS:
Embryo #	Exp. I	Co Mo	ccny/l1 Mo	lrp6 Mo			Co Mo	ccny/l1 Mo	lrp6 Mo		Table Analyzed	Data 1				Table Analyzed	Data 1				Table Analyzed	Data 1
1	Normal	10	9	2		Normal	13	3	12
	Defect	3	20	12		Defect	6	16	5		Chi-square					Chi-square					Chi-square
											Chi-square, df	30,73, 1				Chi-square, df	86,63, 1				Chi-square, df	24,21, 1
2	Normal	20	4	0		Normal	18	3	13		P value	< 0,0001				P value	< 0,0001				P value	< 0,0001
	Defect	0	12	11		Defect	2	19	4		P value summary	***				P value summary	***				P value summary	***
											One- or two-sided	Two-sided				One- or two-sided	Two-sided				One- or two-sided	Two-sided
3	Normal		6	3		Normal		5	17		Statistically significant? (alpha<0.05)	Yes				Statistically significant? (alpha<0.05)	Yes				Statistically significant? (alpha<0.05)	Yes
	Defect		23	7		Defect		15	2
											Data analyzed	Co Mo (DMSO)	Co Mo (OA)	Total		Data analyzed	ccny/l1 Mo (DMSO)	ccny/l1 Mo (OA)	Total		Data analyzed	lrp6 Mo (DMSO)	lrp6 Mo (OA)	Total
4	Normal		2	2		Normal					Normal	160	144	304		Normal	54	157	211		Normal	85	156	241
	Defect		24	13		Defect					Defect	15	67	82		Defect	270	146	416		Defect	142	105	247
	Exp. II										Total	175	211	386		Total	324	303	627		Total	227	261	488
5	Normal	19	0	6		Normal	11	10	24
	Defect	0	31	10		Defect	9	5	9
6	Normal	13	2	3		Normal	9	15	6
	Defect	0	19	6		Defect	1	1	6
7	Normal	7	3	0		Normal	18	18	13
	Defect	4	13	11		Defect	1	6	10
8	Normal		2			Normal		18	5
	Defect		17			Defect		6	7
9	Normal					Normal		20
	Defect					Defect		10
	Exp. III
10	Normal	10	1	10		Normal	12	3	13
	Defect	2	40	7		Defect	7	18	8
11	Normal	23	7	3		Normal	12	13	6
	Defect	3	2	13		Defect	7	6	6
12	Normal	14	2	1		Normal	12	7	13
	Defect	1	21	15		Defect	8	0	5
13	Normal	13	3	23		Normal	8	6	5
	Defect	0	4	0		Defect	6	0	8
14	Normal					Normal		6
	Defect					Defect		14
15						Normal		7
						Defect		18
	Exp. IV
16	Normal	11	7	8		Normal	7	4	7
	Defect	0	1	6		Defect	8	7	7
17	Normal	11	6	10		Normal	5	5	7
	Defect	1	7	11		Defect	3	0	14
18	Normal	9	0	8		Normal	11	6	12
	Defect	1	11	10		Defect	8	1	5
19	Normal		0	6		Normal	8	8	3
	Defect		15	10		Defect	1	4	9
20	Normal		0			Normal
	Defect		10			Defect
	TOTAL	175	324	227			211	303	261
	Normal	160	54	85			144	157	156
	Defect	15	270	142			67	146	105

## Sheet: Fig. 2h
Fig. 2h: MCC morphology upon ppp1r11 KD					STATISTICS:
Embryo #	Exp. I	Co Mo	ppp1r11 Mo		Table Analyzed	Data 1
1	Normal	8	6
	Defect	16	26		P value and statistical significance
					Test	Chi-square
2	Normal	37	6		Chi-square, df	489,7, 1
	Defect	3	52		z	22.13
					P value	<0,0001
3	Normal	59	5		P value summary	****
	Defect	5	18		One- or two-sided	Two-sided
					Statistically significant (P < 0.05)?	Yes
4	Normal	20	1
	Defect	0	24		Data analyzed	Co Mo	ppp1r11 Mo	Total
	Exp. II				Normal	338	18	356
5	Normal	30	0		Defect	57	341	398
	Defect	4	15		Total	395	359	754
6	Normal	32	0		Percentage of row total	Co Mo	ppp1r11 Mo
	Defect	9	31		Normal	94,94%	5,06%
					Defect	14,32%	85,68%
7	Normal	15	0
	Defect	1	17		Percentage of column total	Co Mo	ppp1r11 Mo
					Normal	85,57%	5,01%
8	Normal	30	0		Defect	14,43%	94,99%
	Defect	7	47
	Exp. III				Percentage of grand total	Co Mo	ppp1r11 Mo
9	Normal	18	0		Normal	44,83%	2,39%
	Defect	6	36		Defect	7,56%	45,23%
10	Normal	34	0
	Defect	3	27
11	Normal	22	0
	Defect	1	14
12	Normal	33	0
	Defect	2	34
	TOTAL	395	359
	Normal	338	18
	Defect	57	341

## Sheet: Fig. 2i
Fig. 2i: ppp1r11-Flag IP +/- GSK3 +/- BIO

## Sheet: Fig. 2k
Fig. 2k: MCC morphology upon ccny/l1 KD +/- Flag-ppp1r11							STATISTICS:
Embryo #	Exp. I	Co Mo	ccny/l1 Mo	ccny/l1 Mo + ppp1r11-FLAG	ppp1r11-FLAG		Table Analyzed	Data 1
1	Normal	32	0	0
	Mild	0	8	31			Chi-square
	Severe	0	22	7			Chi-square, df	371.9, 1
	Loss	0	1	0			P value	< 0.0001
							P value summary	***
2	Normal	37	0	0			One- or two-sided	Two-sided
	Mild	2	2	26			Statistically significant? (alpha<0.05)	Yes
	Severe	0	21	15
	Loss	0	2	0			Data analyzed	Co Mo	ccny/l1 Mo	Total
							Normal/Mild	326	126	452
3	Normal	30	0	0			Severe/Loss	1	292	293
	Mild	1	0	22			Total	327	418	745
	Severe	0	32	3
	Loss	0	4	4
4	Normal	27	0				Table Analyzed	Data 1
	Mild	0	0
	Severe	0	34				Chi-square
	Loss	0	7				Chi-square, df	70.71, 1
	Exp. II						P value	< 0.0001
5	Normal	14	6	0	38		P value summary	***
	Mild	5	29	6	12		One- or two-sided	Two-sided
	Severe	0	7	15	0		Statistically significant? (alpha<0.05)	Yes
	Loss	0	0	0	0
							Data analyzed	ccny/l1 Mo	ccny/l1 Mo + Flag-ppp1r11	Total
6	Normal	26	0	0	0		Normal/Mild	126	159	285
	Mild	1	0	3	12		Severe/Loss	292	92	384
	Severe	0	17	0	11		Total	418	251	669
	Loss	0	2	8	0
7	Normal	19	0	0	30
	Mild	0	12	5	1
	Severe	0	28	2	0
	Loss	0	0	0	0
8	Normal	26	0	0	26
	Mild	3	3	0	9
	Severe	0	34	4	4
	Loss	0	5	6	0
	Exp. III
9	Normal	21	0	0	5
	Mild	4	15	25	14
	Severe	0	24	6	12
	Loss	0	6	0	0
10	Normal	26	0	0	9
	Mild	0	22	13	9
	Severe	1	14	9	7
	Loss	0	0	2	0
11	Normal	30	0	0	3
	Mild	3	0	11	10
	Severe	0	23	9	0
	Loss	0	4	0	5
12	Normal	19	9	0	42
	Mild	0	20	17	0
	Severe	0	5	2	0
	Loss	0	0	0	0
	TOTAL	327	418	251	259
	Normal	307	15	0	153
	Mild	19	111	159	67
	Severe	1	261	72	34
	Loss	0	31	20	5
Statistics:	Normal/Mild	326	126	159	220
	Severe/Loss	1	292	92	39

## Sheet: Fig. 3c
Fig. 3c: Immunoblot of Lrp6 in cilia lysate

## Sheet: Fig. 3f
Fig. 3f: Ciliary localization of Lrp6 WT and CTS mutants					STATISTICS:
	Mean area of Lrp6 normalized to AcTUB area per MCC [%]				Table Analyzed	CLS lrp6		Table Analyzed	CLS lrp6
MCC #	WT	VP	V
1	1.044	0	0		Column B	VP-Lrp6		Column C	V-Lrp6
2	0.026	0.17	0		vs.	vs,		vs.	vs,
3	0.04	0	0		Column A	WT-Lrp6		Column A	WT-Lrp6
4	0	0.177	0
5	1.031	0.02	1.105		Unpaired t test			Unpaired t test
6	1.346	0.084	0		P value	<0,0001		P value	<0,0001
7	7.437	0.142	0		P value summary	****		P value summary	****
8	6.697	0.117	0.257		Significantly different (P < 0.05)?	Yes		Significantly different (P < 0.05)?	Yes
9	4	0	0.811		One- or two-tailed P value?	Two-tailed		One- or two-tailed P value?	Two-tailed
10	5.017	0	0		t, df	t=8,990, df=403		t, df	t=7,758, df=345
11	4.627	0	0
12	7.782	0.079	0		How big is the difference?			How big is the difference?
13	8.09	0.037	0		Mean of column A	1778		Mean of column A	1778
14	5.3	0.17	0.07		Mean of column B	0,1851		Mean of column E	0,2349
15	1.027	0	0		Difference between means (B - A) ± SEM	-1,593 ± 0,1772		Difference between means (E - A) ± SEM	-1,543 ± 0,1989
16	2.893	0.242	0.122		95% confidence interval	-1,941 to -1,244		95% confidence interval	-1,934 to -1,152
17	1.979	0.025	0.055		R squared (eta squared)	0,1670		R squared (eta squared)	0,1485
18	0.446	0	0.077
19	8.532	0	0.464		F test to compare variances			F test to compare variances
20	1.436	0	0.096		F, DFn, Dfd	18,46, 166, 237		F, DFn, Dfd	41,76, 166, 179
21	0.055	0.112	0		P value	<0,0001		P value	<0,0001
22	0	0.01	0		P value summary	****		P value summary	****
23	0.433	0.618	0		Significantly different (P < 0.05)?	Yes		Significantly different (P < 0.05)?	Yes
24	0.955	0.039	0.093
25	1.815	0.072	0		Data analyzed			Data analyzed
26	2.596	0	0.098		Sample size, column A	167		Sample size, column A	167
27	4.822	0	0.021		Sample size, column B	238		Sample size, column E	180
28	0.212	0	0
29	0.578	0.118	0.101
30	2.52	0	0.169
31	0.685	0	0.016
32	1.81	0.1	0.69
33	4.481	0	0.407
34	1.937	0	0.879
35	1.551	0	0.05
36	2.259	0.039	0.582
37	0.538	0	0.399
38	0.197	0.109	0
39	0.224	0.111	0.708
40	0.269	0.03	0.196
41	0.453	0	0
42	2.326	0	0.04
43	0.456	0	0
44	0	0.307	0.112
45	0.109	0	0.844
46	0.372	0.017	0.067
47	0	0	0.193
48	0	0	0
49	0	0	0.055
50	0.201	0	0
51	0	0.024	0
52	0.458	0.239	0.325
53	0.856	0.134	0
54	0.127	0	0.142
55	1.812	0.016	0.071
56	0.177	0.046	0
57	0	0	0.531
58	0	0	0.158
59	0.017	0	0.111
60	0.019	0.022	0.363
61	0.701	0.017	0
62	0.166	0	0.063
63	0.248	0.02	0
64	0	0.126	0.255
65	0.157	0.017	0.308
66	0.082	0	0.741
67	0.18	0	0.529
68	0.568	0.413	0.541
69	0	0.133	0.877
70	0.42	2.115	0.937
71	0	0.031	0.473
72	0.124	0.396	0.072
73	0.21	1.381	0.103
74	0.024	4.737	0.114
75	0.791	0.6	0.31
76	0.146	0	0.544
77	0.728	0.045	0.548
78	0.638	0.806	0.399
79	0.225	0	0.442
80	0	0	0.514
81	0	0.021	0.675
82	0	0.315	0.097
83	0.547	0.146	0.644
84	0	0.327	0.443
85	0.1	0.276	0.363
86	0.728	0	0.458
87	0.638	0	0.132
88	0.225	4.52	0.322
89	0	0	0.472
90	0	0	0.061
91	0	0.042	0.507
92	0.547	0.038	0.403
93	0	0.14	0.08
94	0.1	0.104	0.074
95	0.895	0	0.012
96	1.302	0	0.046
97	1.061	0	0.026
98	0	0	0.088
99	4.792	0	0.077
100	0	0.032	0.59
101	1.51	0.013	0
102	1.005	0	0.093
103	2.55	0	0
104	4.064	0	0
105	9.633	0	0.235
106	1.505	0	0
107	10.643	0.432	0.338
108	8.115	0	0
109	0.048	0	0
110	10.189	0.359	0.083
111	0.357	0	0
112	0.653	0.015	0
113	0.49	0	0.173
114	0.077	0	0
115	0.698	0	1.089
116	0.334	0	0
117	0.157	0	0
118	3.921	0	0
119	0.589	0	1.268
120	2.315	0	0
121	3.047	0.041	0
122	3.846	0	0
123	1.273	0	0
124	0.913	0	0
125	5.564	0	0
126	3.614	0.013	0
127	11.527	0.055	0
128	0.093	0.077	0
129	0	0.096	0
130	2.056	0.039	0
131	0.371	0.027	0
132	4.704	0	0
133	0.097	0	0
134	1.668	0	1.976
135	0.635	0	0.062
136	1.624	0.035	0
137	1.521	2.067	0.09
138	1.007	0.025	0
139	0	0	0
140	0.02	0	0.189
141	0	0	0
142	0.073	0.171	0
143	0.989	0.344	0
144	1.272	0	0.252
145	10.025	2.36	0.024
146	5.668	0	0.021
147	8.745	0.031	0
148	4.293	0.268	0.028
149	1.758	0	0.605
150	0	0.051	0.274
151	3.141	0.226	1.514
152	1.896	0.163	0.08
153	10.986	0	0.205
154	0.063	0	0.449
155	0.608	0.15	0.554
156	1.587	0	0.026
157	7.806	0.359	0.021
158	0.72	0.018	0.861
159	5.108	0	0.117
160	0.131	0.072	0.019
161	1.169	0	0
162	0.113	0	0
163	0.378	0	0.159
164	0.179	0	0.015
165	0.829	0	0
166	4.972	0	0
167	1.479	0	0
168		0.645	0
169		0.034	1.02
170		0.05	0.486
171		0.16	0.023
172		0.56	0
173		0	0.339
174		0.779	0.409
175		0.96	0.049
176		0.08	0
177		0	0.055
178		0.384	0.539
179		0.077	1.253
180		0.223	3.47
181		0.08
182		0.088
183		0.037
184		0
185		0.062
186		0
187		0
188		0
189		0
190		0
191		0.941
192		0.24
193		0
194		0.045
195		0.187
196		0
197		0
198		0.25
199		0.115
200		0.859
201		0
202		0.18
203		0.029
204		0.412
205		0
206		0
207		0
208		0
209		0
210		0
211		0
212		0
213		0
214		0.349
215		0
216		0
217		0
218		0
219		0
220		0.223
221		0
222		0
223		0
224		0
225		0
226		0.04
227		3.025
228		0
229		0
230		0
231		0
232		0
233		0
234		0.573
235		0
236		0.045
237		4.543
238		0
MEAN	1.77745	0.184899	0.234894
MEAN	1.77745	0.184899	0.234894
STD	2.61912	0.610556	0.405445

## Sheet: Fig. 3h
Fig. 3h: MCC morphology upon lrp6 KD and CTS rescue									STATISTICS:
Embryo #	Exp. I	Co Mo	Co Mo + WT	lrp6 Mo	lrp6 Mo + WT	lrp6 Mo + VP	lrp6 Mo + V		Table Analyzed	Data 1				Table Analyzed	Data 1				Table Analyzed	Data 1				Table Analyzed	Data 1				Table Analyzed	Data 1
1	Normal	21	13	2	20	0
	Defect	8	0	15	1	6			P value and statistical significance					P value and statistical significance					P value and statistical significance					P value and statistical significance					P value and statistical significance
									Test	Chi-square				Test	Chi-square				Test	Chi-square				Test	Chi-square				Test	Chi-square
2	Normal	25	5	6	14	0			Chi-square, df	0,3160, 1				Chi-square, df	224,6, 1				Chi-square, df	55,18, 1				Chi-square, df	5,363, 1				Chi-square, df	1,809, 1
	Defect	3	4	15	5	10			z	0,5621				z	14,99				z	7.428				z	2.316				z	1.345
									P value	0,5740				P value	<0,0001				P value	<0,0001				P value	0.0206				P value	0.1786
3	Normal	27		0		0			P value summary	ns				P value summary	****				P value summary	****				P value summary	*				P value summary	ns
	Defect	7		21		12			One- or two-sided	Two-sided				One- or two-sided	Two-sided				One- or two-sided	Two-sided				One- or two-sided	Two-sided				One- or two-sided	Two-sided
									Statistically significant (P < 0.05)?	No				Statistically significant (P < 0.05)?	Yes				Statistically significant (P < 0.05)?	Yes				Statistically significant (P < 0.05)?	Yes				Statistically significant (P < 0.05)?	No
4	Normal	23				5
	Defect	9				19			Data analyzed	Co Mo	Co Mo + WT	Total		Data analyzed	Co Mo	lrp6 Mo	Total		Data analyzed	lrp6 Mo	lrp6 Mo + WT	Total		Data analyzed	lrp6 Mo	lrp6 Mo + VP	Total		Data analyzed	lrp6 Mo	lrp6 Mo + V	Total
	Exp. II								Normal	352	154	506		Normal	352	116	468		Normal	116	128	244		Normal	116	43	159		Normal	116	98	214
5	Normal	18	16	11	20	2			Defect	98	48	146		Defect	98	305	403		Defect	305	95	400		Defect	305	180	485		Defect	305	319	624
	Defect	9	7	9	2	13			Total	450	202	652		Total	450	421	871		Total	421	223	644		Total	421	223	644		Total	421	417	838
6	Normal	23	19	0	17	1			Percentage of row total	Co Mo	Co Mo + WT			Percentage of row total	Co Mo	lrp6 Mo			Percentage of row total	lrp6 Mo	lrp6 Mo + WT			Percentage of row total	lrp6 Mo	lrp6 Mo + VP			Percentage of row total	lrp6 Mo	lrp6 Mo + V
	Defect	0	3	36	4	21			Normal	69,57%	30,43%			Normal	75,21%	24,79%			Normal	47,54%	52,46%			Normal	72,96%	27,04%			Normal	54,21%	45,79%
									Defect	67,12%	32,88%			Defect	24,32%	75,68%			Defect	76,25%	23,75%			Defect	62,89%	37,11%			Defect	48,88%	51,12%
7	Normal	13	18	1	10	5
	Defect	8	1	26	16	20			Percentage of column total	Co Mo	Co Mo + WT			Percentage of column total	Co Mo	lrp6 Mo			Percentage of column total	lrp6 Mo	lrp6 Mo + WT			Percentage of column total	lrp6 Mo	lrp6 Mo + VP			Percentage of column total	lrp6 Mo	lrp6 Mo + V
									Normal	78,22%	76,24%			Normal	78,22%	27,55%			Normal	27,55%	57,40%			Normal	27,55%	19,28%			Normal	27,55%	23,50%
8	Normal	28	21	4	5	0			Defect	21,78%	23,76%			Defect	21,78%	72,45%			Defect	72,45%	42,60%			Defect	72,45%	80,72%			Defect	72,45%	76,50%
	Defect	3	1	27	5	12
	Exp. III_A								Percentage of grand total	Co Mo	Co Mo + WT			Percentage of grand total	Co Mo	lrp6 Mo			Percentage of grand total	lrp6 Mo	lrp6 Mo + WT			Percentage of grand total	lrp6 Mo	lrp6 Mo + VP			Percentage of grand total	lrp6 Mo	lrp6 Mo + V
9	Normal	18	28	46	22	4	17		Normal	53,99%	23,62%			Normal	40,41%	13,32%			Normal	18,01%	19,88%			Normal	18,01%	6,68%			Normal	13,84%	11,69%
	Defect	1	13	6	19	14	15		Defect	15,03%	7,36%			Defect	11,25%	35,02%			Defect	47,36%	14,75%			Defect	47,36%	27,95%			Defect	36,40%	38,07%
10	Normal	16	12	8	5	13	5
	Defect	7	5	12	14	5	38
11	Normal	26	10	0	13	13	0
	Defect	18	8	21	20	22	46
12	Normal	10	12	5	2	0	25
	Defect	23	6	48	9	26	5
	Exp. III_B
13	Normal	32		11			4
	Defect	0		20			31
14	Normal	29		0			13
	Defect	0		8			29
15	Normal	43		5			3
	Defect	2		18			17
16	Normal			17			3
	Defect			23			48
	Exp. III_C
17	Normal						7
	Defect						17
18	Normal						4
	Defect						38
19	Normal						13
	Defect						19
20	Normal						4
	Defect						16
	TOTAL	450	202	421	223	223	417
	Normal	352	154	116	128	43	98
	Defect	98	48	305	95	180	319

[truncated: 40 more sheets: Fig. 3j, Fig. 3l, Fig. 3m, Fig. 3o, Fig. 4c, Fig. 4e, Fig. 4f, Fig. 4g, Fig. 4i, Fig. 4j, Suppl. Fig. 1c, Suppl. Fig. 1e, Suppl. Fig. 1g, Suppl. Fig. 1h, Suppl. Fig. 1i, Suppl. Fig. 1k, Suppl. Fig. 1m, Suppl. Fig. 2b, Suppl. Fig. 2c, Suppl. Fig. 2d …]
